# Supplementary material for: The African strain of Zika virus causes more severe in utero infection than Asian strain in a porcine fetal transmission model
Source: Emerg Microbes Infect. 2019 Jul 25;8(1):1098–107. doi: 10.1080/22221751.2019.1644967 (PMC6711198; doi:10.1080/22221751.2019.1644967)
Supplement: Supplemental Material [file TEMI_A_1644967_SM8325.zip]

Archive with 3 entries (3 files):
- Supplemental Material and Methods_fnal.docx
- Supplementry figures 3_final.zip
- Table_S1_Primary_data.xlsx
