# Supplementary material for: The African strain of Zika virus causes more severe in utero infection than Asian strain in a porcine fetal transmission model
Source: Emerg Microbes Infect. 2019 Jul 25;8(1):1098–107. doi: 10.1080/22221751.2019.1644967 (PMC6711198; doi:10.1080/22221751.2019.1644967)
Supplement: Supplemental Material [file TEMI_A_1644967_SM8325.zip › Table_S1_Primary_data.xlsx]

## Sheet: A
Experimental overview and fetal body measurements
Group	Sow #	Fetus #	Virus inoculation	Distance to the nearest directly inoculated fetus	Dead	Body weight, g	Brain weight, g
Asian	553-1E	1		10	X	na	na
		2		9	X	337	8
		3		8		407	9.9
		4		7		410.2	8.6
		5		6		203.2	8
		6		5		393.6	9
		7		4		315	8.4
		8		3		395.2	9.2
		9		2		191.2	8.2
		10		1	X	na	na
		11	X	0		359.2	9.1
		12	X	0		259	7.7
		13	X	0		255.2	8.1
		14	X	0		436	8.4
	553-2E	1		11		458	11.1
		2		10		533.6	11.3
		3		9	X	na	na
		4		8		470.4	11.1
		5		7		468.6	11.6
		6		6		383.8	11.2
		7		5		370.4	11.3
		8		4		358.2	11.7
		9		3		292.4	11.3
		10		2	X	na	na
		11		1		376.8	11.2
		12	X	0	X	285.6	9.8
		13	X	0		316.8	10.4
		14	X	0	X	na	na
		15		na	X	na	na
		16	X	0		433	10.8
African	553-5E	1		12		467.4	9
		2		11		477.4	8.9
		3		10		546.6	9
		4		9	X	na	na
		5		8		413.4	8.9
		6		7		334.8	8.2
		7		6		153.8	5.5
		8		5		382.4	8.6
		9		4		415	8.9
		10		3		204.2	8
		11		2	X	na	na
		12		1	X	na	na
		13	X	0	X	na	na
		14	X	0	X	na	na
		15	X	0		404.2	8.4
		16	X	0		397.8	8.4
	482-3E	1		7		445.8	9.9
		2		6		485.4	10.4
		3		5		384.2	8.9
		4		4		394.6	9.3
		5		3		366.8	9.7
		6		2		382.4	8.5
		7		1		364	8.8
		8	X	0	X	na	na
		9	X	0		373	9.4
		10	X	0		420	8.1
		11	X	0		270	7
Control	516-4E	1		11		529.8	11.6
		2		10		455.6	8.8
		3		9		359	10
		4		8		408.4	10.8
		5		7	X	na	na
		6		6	X	na	na
		7		5		283.4	10
		8		4		447.2	11.3
		9		3	X	na	na
		10		2		217.2	9.4
		11		1		492.8	11.6
		12	X	0		512.4	11.5
		13	X	0		502.4	10.4
		14	X	0		583.6	12.3
		15	X	0		492	10.5

## Sheet: B
ZIKV and cortisol loads in fetal samples
Group	Sow #	Fetus #	Tissue samples
			Placenta		Amniotic membrane	Amniotic fluid		Blood plasma	Cerebrum	Cerebellum	Placental and brain samples from these animals were stained for H&E and CD163
			ZIKV loads, log10 RNA copies/g	These samples were tested with ZIKV-specific ISH	ZIKV loads, log10 RNA copies/g	ZIKV loads, log10 RNA copies/ml	ZIKV loads, log10 TCID50/ml	ZIKV loads, log10 RNA copies/ml	ZIKV loads, log10 RNA copies/g	ZIKV loads, log10 RNA copies/g
Asian	553-1E	1	<LOD		<LOD	na	na	na	na	na
		2	3.65384		<LOD	<LOD	<LOD	<LOD	<LOD	<LOD
		3	<LOD		<LOD	3.03341	na	<LOD	<LOD	<LOD
		4	<LOD		<LOD	<LOD	na	<LOD	<LOD	na
		5	5.75189		5.31091	3.23062	<LOD	<LOD	<LOD	<LOD
		6	7.4043		6.31786	7.21362	3.7	<LOD	5.32568	5.831
		7	7.60104		8.55923	7.34139	3.7	<LOD	5.0992	na
		8	5.77179		7.90254	7.3886	3.2	<LOD	5.1704	5.85189
		9	7.96606		6.89612	8.2802	<LOD	3.37227	5.82787	6.23026
		10	9.40887		5.17597	na	na	na	na	na
		11	9.6578	X	7.42894	8.04966	3	<LOD	5.36264	6.19908	X
		12	6.92579		7.50135	7.93578	2.4	<LOD	6.56882	6.83597	X
		13	7.24405	X	6.57645	7.8219	1.8	2.77788	5.28977	6.52684	X
		14	9.35786	X	7.5402	7.96078	3.2	3.16118	5.8067	6.95845	X
	553-2E	1	4.48677		<LOD	3.3445	<LOD	<LOD	<LOD	<LOD
		2	<LOD		<LOD	<LOD	<LOD	<LOD	<LOD	<LOD
		3	3.49693		<LOD	na	na	na	na	na
		4	<LOD		<LOD	<LOD	<LOD	<LOD	<LOD	<LOD
		5	<LOD		<LOD	<LOD	na	<LOD	<LOD	<LOD
		6	3.60084		<LOD	<LOD	na	<LOD	<LOD	<LOD	X
		7	<LOD		<LOD	<LOD	na	<LOD	<LOD	na
		8	<LOD		<LOD	3.10007	na	<LOD	<LOD	<LOD
		9	3.3691		2.95987	3.49448	<LOD	<LOD	<LOD	<LOD
		10	8.99839		7.84279	na	<LOD	na	na	na
		11	7.12891		6.42028	7.93856	1.9	2.76954	6.33558	7.52491
		12	7.7553		6.11324	6.08871	2.7	<LOD	4.15104	4.17985
		13	7.94697	X	6.4175	6.54423	<LOD	3.36672	5.08502	5.47073	X
		14	7.40524		5.72585	na	na	na	na	na
		15	8.80482		6.01365	na	na	na	na	na
		16	6.82694		7.19285	6.0526	1.5	<LOD	4.70767	<LOD
African	553-5E	1	8.55761		6.64094	6.84674	1.7	4.32053	7.00858	5.70907
		2	5.81804		5.59618	6.88099	1.6	<LOD	5.26578	5.62006
		3	6.40451		6.26603	7.22607	1.8	<LOD	5.24908	5.30515
		4	9.15366		7.94064	7.82404	<LOD	<LOD	na	na
		5	7.04561		7.27945	6.54644	1.8	<LOD	6.35373	6.07654
		6	8.437	X	6.55228	6.6123	2.6	<LOD	4.8773	5.22681	X
		7	8.62238		7.0238	na	na	na	4.48499	na
		8	8.22255		8.0997	8.86719	3	<LOD	5.69806	6.19564
		9	7.90809	X	7.22752	8.51157	3.3	4.3179	5.55651	5.56738	X
		10	7.92488		7.68391	<LOD	na	<LOD	6.20548	6.53131
		11	9.60508		7.03431	na	na	na	na	na
		12	8.93584		7.4217	na	na	na	na	na
		13	8.91741		8.67018	na	na	na	na	na
		14	10.008		6.30148	na	na	na	na	na
		15	8.82777	X	7.87374	7.10226	3.3	<LOD	6.30795	6.8228	X
		16	6.34634		7.80103	7.80823	2.5	<LOD	6.21805	6.27635
	482-3E	1	5.68637		4.68271	6.35415	1.7	<LOD	3.82605	5.00685
		2	6.49352		7.38765	6.54381	<LOD	<LOD	5.69873	6.99516
		3	5.39305		6.40023	6.63337	1.6	<LOD	4.34144	5.29869	X
		4	7.26019		7.14511	6.93367	<LOD	<LOD	5.20677	6.03975
		5	7.56828		7.78039	7.18656	1.6	3.17465	4.72019	5.64817
		6	7.79801		8.18914	7.57906	3.3	3.95965	5.98725	6.31215
		7	8.92904		8.40178	8.53791	3.5	4.20463	6.65514	7.27759
		8	8.64525		8.4113	na	<LOD	na	na	na
		9	6.29377	X	7.17653	7.26295	1.5	<LOD	5.26634	7.0853	X
		10	6.41671		8.02273	7.96365	3.1	3.4249	6.9559	7.24204
		11	6.71634		7.39272	6.00906	<LOD	4.36795	6.21651	6.63972
Control	516-4E	1	<LOD		<LOD	<LOD	<LOD	<LOD	<LOD	<LOD
		2	<LOD		<LOD	<LOD	<LOD	<LOD	<LOD	<LOD
		3	<LOD	X	<LOD	<LOD	<LOD	<LOD	<LOD	<LOD	X
		4	<LOD		<LOD	<LOD	<LOD	<LOD	<LOD	<LOD
		5	<LOD		na	na	na	na	na	na
		6	<LOD		na	na	na	na	na	na
		7	<LOD		<LOD	<LOD	<LOD	<LOD	<LOD	<LOD
		8	<LOD		<LOD	<LOD	<LOD	<LOD	<LOD	<LOD
		9	<LOD		na	na	na	na	na	na
		10	<LOD		<LOD	<LOD	<LOD	<LOD	<LOD	<LOD
		11	<LOD		<LOD	<LOD	<LOD	<LOD	<LOD	<LOD
		12	<LOD		<LOD	<LOD	<LOD	<LOD	<LOD	<LOD
		13	<LOD	X	<LOD	<LOD	<LOD	<LOD	<LOD	<LOD	X
		14	<LOD		<LOD	<LOD	<LOD	<LOD	<LOD	<LOD	X
		15	<LOD		<LOD	<LOD	<LOD	<LOD	<LOD	<LOD

## Sheet: C
ZIKV-specific negative strand PCR data
Group	Sow #	Fetus #	Ct value in brains	Ct value in placenta	Ct value in amniotic membranes	Ct value in blood plasma
Asian	553-1E	1	na	<LOD	<LOD	na
		2	<LOD*	<LOD	<LOD	<LOD
		3	<LOD	<LOD	<LOD	<LOD
		4	<LOD	<LOD	<LOD	<LOD
		5	<LOD	<LOD	<LOD	<LOD
		6	38.8	35.11	34.97	<LOD
		7	40.44	32.14	29.95	<LOD
		8	40.2	<LOD	30.04	<LOD
		9	37.87	32.27	34.09	<LOD
		10	na	26.07	<LOD	na
		11	38.24	26.93	32.62	<LOD
		12	31.08	36.88	32.11	<LOD
		13	37.53	31.91	35.42	<LOD
		14	37.38	26.44	31.37	39.92
	553-2E	1	<LOD	<LOD	<LOD	<LOD
		2	<LOD	<LOD	39.68	<LOD
		3	na	<LOD	na	na
		4	<LOD	<LOD	<LOD	<LOD
		5	<LOD	<LOD	<LOD	<LOD
		6	<LOD	<LOD	<LOD	<LOD
		7	<LOD	<LOD	<LOD	<LOD
		8	<LOD	<LOD	<LOD	<LOD
		9	<LOD	<LOD	39.96	<LOD
		10	na	27.86	30.26	na
		11	37.43	32.51	35.22	<LOD
		12	39.58	31.99	36.22	<LOD
		13	38.54	33.29	36.13	<LOD
		14	na	33.08	36.67	na
		15	na	27.38	36.56	na
		16	38.42	39.1	33.54	<LOD
	553-5E	1	39.93	27.37	35.68	34.78
		2	<LOD	<LOD	<LOD	<LOD
		3	<LOD	38.47	39.4	<LOD
		4	na	26.47	<LOD	<LOD
		5	39.95	34.75	33.7	<LOD
		6	<LOD	29.78	36.63	<LOD
		7	<LOD	29.53	34.42	na
		8	<LOD	30.99	29.7	<LOD
		9	<LOD	31.35	33.39	34.73
		10	<LOD	33.29	31.46	<LOD
		11	na	24.99	34.97	na
		12	na	28.44	32.6	na
		13	na	28.4	27.97	na
		14	na	23.99	38.96	na
		15	39.06	29.67	30.52	<LOD
		16	38.45	36.1	32.36	<LOD
	482-3E	1	<LOD	<LOD	<LOD	<LOD
		2	39.45	37.84	37.84	<LOD
		3	37.01	<LOD	<LOD	<LOD
		4	39.03	34.61	34.61	<LOD
		5	<LOD	33.96	33.96	<LOD
		6	38.987	32.31	32.31	39.36
		7	38.28	29.26	29.26	<LOD
		8	na	27.77	27.77	na
		9	<LOD	34.88	34.88	<LOD
		10	38.97	34.5	34.5	<LOD
		11	<LOD	35.7	35.7	37.96
Control	516-4E	1	<LOD	<LOD	<LOD	<LOD
		2	<LOD	<LOD	<LOD	<LOD
		3	<LOD	<LOD	<LOD	<LOD
		4	<LOD	<LOD	<LOD	<LOD
		5	na	na	na	na
		6	na	na	na	na
		7	<LOD	<LOD	<LOD	<LOD
		8	<LOD	<LOD	<LOD	<LOD
		9	na	na	na	na
		10	<LOD	<LOD	<LOD	<LOD
		11	<LOD	<LOD	<LOD	<LOD
		12	<LOD	<LOD	<LOD	<LOD
		13	<LOD	<LOD	<LOD	<LOD
		14	<LOD	<LOD	<LOD	<LOD
		15	<LOD	<LOD	<LOD	<LOD
* LOD - 45 amplification cycles were made

## Sheet: D
ZIKV-specific IgG antibody titers in fetal and maternal blood plasma at 28 days after inoculation
Group	Sow #	Fetus #	IgG in fetal blood plasma, log2		Group	Sow	IgG in maternal blood plasma, log2
Asian	553-1E	1	na		Asian	553-1E	7
		2	<LOD			553-2E	<LOD
		3	<LOD		African	553-5E	<LOD
		4	<LOD			482-3E	9.3
		5	<LOD		Control	516-4E	<LOD
		6	2
		7	3
		8	3
		9	4
		10	na
		11	1
		12	3
		13	2
		14	2
	553-2E	1	<LOD
		2	<LOD
		3	<LOD
		4	<LOD
		5	<LOD
		6	<LOD
		7	<LOD
		8	<LOD
		9	<LOD
		10	na
		11	4
		12	0
		13	5
		14	na
		15	na
		16	na
African	553-5E	1	<LOD
		2	<LOD
		3	1
		4	na
		5	4
		6	<LOD
		7	na
		8	<LOD
		9	2
		10	na
		11	na
		12	na
		13	na
		14	na
		15	6
		16	5
	482-3E	1	0
		2	3
		3	0
		4	4
		5	4
		6	3
		7	3
		8	na
		9	6
		10	4
		11	<LOD
Control	516-4E	1	<LOD
		2	<LOD
		3	<LOD
		4	<LOD
		5	na
		6	na
		7	na
		8	na
		9	na
		10	<LOD
		11	<LOD
		12	<LOD
		13	<LOD
		14	<LOD
		15	<LOD

## Sheet: E
Cortisol and IFN-α levels in amniotic fluid samples
Group	Sow #	Fetus #	Cortisol, ng/ml	IFN-α, pg/ml
Asian	553-1E	1	na	na
		2	8.0981	<LOD
		3	6.15862	<LOD
		4	5.93293	<LOD
		5	19.1116	<LOD
		6	9.05783	45.86
		7	5.17392	21.44
		8	5.43798	4.64
		9	69.7222	<LOD
		10	na	na
		11	5.43798	5.86
		12	6.39288	4.26
		13	na	9.14
		14	5.37073	7.28
	553-2E	1	14.9007	<LOD
		2	6.71916	<LOD
		3	na	na
		4	7.33072	<LOD
		5	6.15862	<LOD
		6	10.3866	<LOD
		7	16.4605	<LOD
		8	4.2929	<LOD
		9	70.5953	<LOD
		10	na	na
		11	6.63606	13.1
		12	11.0534	<LOD
		13	4.13559	20.74
		14	na	na
		15	na	na
		16	5.50608	<LOD
African	553-5E	1	15.8573	34.14
		2	6.71916	12.62
		3	6.15862	0.22
		4	33.4582	20.62
		5	5.30431	8.42
		6	2.74276	<LOD
		7	na	na
		8	4.18738	34.22
		9	4.03393	7.66
		10	na	na
		11	na	na
		12	na	na
		13	na	2.56
		14	na	na
		15	3.30564	10.3
		16	4.2929	15.36
	482-3E	1	3.14512	4.28
		2	5.04673	7.1
		3	7.15052	6.8
		4	3.93477	<LOD
		5	14.0018	2.22
		6	5.43798	0.6
		7	4.62571	110.6
		8	36.9606	74.1
		9	4.8618	1.68
		10	5.10993	3.58
		11	na	68.22
Control	516-4E	1	5.30431	3.14
		2	3.88611	5.1
		3	4.08444	7.36
		4	5.93293	4.9
		5	na	na
		6	na	na
		7	7.60958	<LOD
		8	3.93477	<LOD
		9	na	na
		10	na	9.38
		11	6.97475	7.22
		12	3.38895	11.72
		13	7.51547	4.44
		14	5.17392	<LOD
		15	9.05783	3.86
